# Supplementary material for: Vanadium(V) oxide arsenate(V), VOAsO4
Source: Acta Crystallogr Sect E Struct Rep Online. 2011 Feb 5;67(Pt 3):i21. doi: 10.1107/S1600536811004053 (PMC3052030; doi:10.1107/S1600536811004053)
Supplement: Supplementary file 2 [file e-67-00i21-Isup2.hkl]

#
# h,k,l, Fc-squared, Fo-squared, sigma(Fo-squared) and status flag
#
data_I
_shelx_title ' safa14 in P 21/n'
_shelx_refln_list_code          4
_shelx_F_calc_maximum      184.46
_exptl_crystal_F_000       384.00
_reflns_d_resolution_high  0.7832
 
loop_
 _symmetry_equiv_pos_as_xyz
 'x, y, z'
 '-x+1/2, y+1/2, -z+1/2'
 '-x, -y, -z'
 'x-1/2, -y-1/2, z-1/2'
 
_cell_length_a     6.3340
_cell_length_b     8.2830
_cell_length_c     6.3600
_cell_angle_alpha  90.000
_cell_angle_beta   90.190
_cell_angle_gamma  90.000
 
_shelx_F_squared_multiplier     1.000
 
loop_
 _refln_index_h
 _refln_index_k
 _refln_index_l
 _refln_F_squared_calc
 _refln_F_squared_meas
 _refln_F_squared_sigma
 _refln_observed_status
   2   0   0    34024.41    34595.31   2561.18 o
   4   0   0    12130.98    12762.61     83.76 o
   6   0   0      680.72      723.44     15.34 o
   8   0   0      165.46      155.20      8.82 o
   1   1   0     2359.97     2220.70      7.70 o
   2   1   0     6954.59     7110.70     81.49 o
   3   1   0     1556.43     1669.37     15.96 o
   4   1   0    15773.01    16050.34     37.89 o
   5   1   0        0.23        2.69      2.20 o
   6   1   0     9977.02    10360.95    107.17 o
   7   1   0        1.79        4.86      2.92 o
   8   1   0     4788.21     4657.98     46.96 o
   0   2   0    30170.45    30438.51     87.16 o
   1   2   0      352.85      340.22      6.09 o
   2   2   0    16133.99    15914.88    191.57 o
   3   2   0     2573.73     2702.32     29.50 o
   4   2   0     4885.01     4944.13     59.20 o
   5   2   0       14.98       20.10      2.28 o
   6   2   0      281.44      362.49     58.84 o
   7   2   0      790.62      822.05     19.84 o
   1   3   0     5076.46     4771.81    135.56 o
   2   3   0     1965.47     1872.91     21.87 o
   3   3   0     2971.22     2991.34     24.52 o
   4   3   0     3238.41     3309.47     59.86 o
   5   3   0       32.86       39.16      2.67 o
   6   3   0     4661.28     4554.63    141.46 o
   7   3   0        0.01       -2.00     17.08 o
   0   4   0      467.42      546.53     15.93 o
   1   4   0      203.96      191.05      9.49 o
   2   4   0     2523.39     2510.01     55.31 o
   3   4   0     1287.88     1270.89     21.92 o
   4   4   0      376.83      377.39     27.22 o
   5   4   0      949.33      932.75     27.24 o
   6   4   0       40.16       50.90     12.22 o
   7   4   0      951.94      918.40     21.75 o
   1   5   0      812.73      708.75     16.20 o
   2   5   0      169.78      167.53      7.76 o
   3   5   0      168.93      174.67      8.06 o
   4   5   0      215.06      210.58     15.34 o
   5   5   0      179.83      182.77      9.06 o
   6   5   0      990.06     1010.46     21.58 o
   7   5   0        5.68       -0.30      6.56 o
   0   6   0      270.94      253.30     14.67 o
   1   6   0        1.99        6.88      4.86 o
   2   6   0      814.56      805.37     57.91 o
   3   6   0        4.15        1.99      5.67 o
   4   6   0      267.44      276.98     11.38 o
   5   6   0      852.78      841.74     22.92 o
   6   6   0       49.15       49.54     16.02 o
   1   7   0       34.23       38.37      4.62 o
   2   7   0      125.55      115.74      6.47 o
   3   7   0       68.07       68.02      3.85 o
   4   7   0      555.69      593.12     18.34 o
   5   7   0       80.92       76.32      5.08 o
   6   7   0      398.36      410.46     16.96 o
   0   8   0     5338.36     5216.77     67.85 o
   1   8   0       27.66       27.32      3.41 o
   2   8   0     1313.32     1224.28     44.13 o
   3   8   0      259.57      267.51     13.48 o
   4   8   0      795.49      826.58     47.11 o
   5   8   0       80.00       74.79      8.58 o
   1   9   0      343.35      370.06     14.78 o
   2   9   0      557.90      538.73     64.90 o
   3   9   0       91.14       95.63      5.63 o
   4   9   0     1870.61     1889.41     36.90 o
   0  10   0     4501.24     4496.03     72.60 o
   1  10   0       18.39       12.12      7.28 o
   2  10   0     2205.16     2210.76     61.20 o
  -7   0   1       36.08       35.71      3.39 o
  -5   0   1      570.92      554.16     11.98 o
  -3   0   1     1796.36     2106.59     59.05 o
  -1   0   1      689.63      630.01      6.29 o
   1   0   1      115.12      125.85      4.55 o
   3   0   1       90.76       95.33      7.53 o
   5   0   1     1422.89     1464.69     18.87 o
   7   0   1      132.02      121.17      6.73 o
  -7   1   1       33.40       33.55      2.41 o
  -6   1   1      657.56      677.35     10.84 o
  -5   1   1       13.82       13.18      2.24 o
  -4   1   1     1323.66     1313.90     16.70 o
  -3   1   1       30.52       37.54      1.76 o
  -2   1   1      106.34       85.86      2.55 o
  -1   1   1      985.93      931.00     10.77 o
   0   1   1      571.09      523.30      6.16 o
   1   1   1     1975.67     2187.61     15.74 o
   2   1   1       23.59       37.05      1.53 o
   3   1   1     1774.70     1867.72     11.45 o
   4   1   1       20.16       18.88      1.42 o
   5   1   1     2109.32     2104.58     16.05 o
   6   1   1        0.76        0.67      3.01 o
   7   1   1       47.45       56.26      3.41 o
  -7   2   1      960.21      981.01     20.62 o
  -6   2   1      321.16      309.24     18.85 o
  -5   2   1     2489.11     2450.91     30.92 o
  -4   2   1        5.55        9.31      2.09 o
  -3   2   1     2736.38     2715.08     20.44 o
  -2   2   1      132.78      101.53      4.05 o
  -1   2   1     2878.02     2678.61     32.16 o
   0   2   1     3843.18     3614.56    133.50 o
   1   2   1      692.92      754.00     11.12 o
   2   2   1     1775.53     2251.86     20.80 o
   3   2   1       32.79       35.10      1.84 o
   4   2   1      455.64      403.66     25.14 o
   5   2   1      870.03      859.33     15.30 o
   6   2   1       19.41       26.75      3.44 o
   7   2   1     1136.90     1120.75     22.02 o
  -7   3   1     1645.97     1655.11     33.98 o
  -6   3   1     1539.92     1541.76     23.55 o
  -5   3   1      189.90      185.81      8.16 o
  -4   3   1     2962.97     2825.84     47.48 o
  -3   3   1     1040.18     1047.33     18.59 o
  -2   3   1      743.24      629.77     10.00 o
  -1   3   1     3484.58     3081.33    104.20 o
   0   3   1      922.89      861.47     40.10 o
   1   3   1     7062.22     7024.08     36.75 o
   2   3   1       29.28       33.51      2.12 o
   3   3   1     6356.64     6339.59     35.81 o
   4   3   1      123.23      120.34      6.08 o
   5   3   1     1913.62     1948.49     24.06 o
   6   3   1      101.76       96.14      8.17 o
   7   3   1     1005.79      978.90     65.23 o
  -7   4   1     5679.49     5643.69    160.04 o
  -6   4   1       99.86       99.96      5.24 o
  -5   4   1     7844.53     7794.27    228.99 o
  -4   4   1       51.22       49.30      2.92 o
  -3   4   1    22098.37    21773.80     70.54 o
  -2   4   1      702.21      665.96     11.66 o
  -1   4   1     7378.62     6892.82    293.12 o
   0   4   1     2322.87     2222.18    118.68 o
   1   4   1     1777.04     1777.40     20.79 o
   2   4   1     1132.49     1028.94     16.39 o
   3   4   1       50.87       51.50      3.68 o
   4   4   1     1158.02     1067.35     17.71 o
   5   4   1      861.92      825.62     17.13 o
   6   4   1      372.84      368.10     13.38 o
   7   4   1     4515.33     4454.91    139.82 o
  -7   5   1     2963.75     2940.66     44.15 o
  -6   5   1       58.34       55.55      3.94 o
  -5   5   1      226.96      223.82     28.76 o
  -4   5   1      135.15      148.16      7.79 o
  -3   5   1     2318.40     2272.42     77.97 o
  -2   5   1      575.42      530.72     12.21 o
  -1   5   1     8455.35     8098.57    512.08 o
   0   5   1       50.56       46.07      2.59 o
   1   5   1    14936.10    14552.85    133.36 o
   2   5   1       11.15       16.45      4.70 o
   3   5   1    12931.76    13222.33    144.70 o
   4   5   1       61.91       61.08      3.29 o
   5   5   1     4692.32     4675.54     56.27 o
   6   5   1      291.00      284.03     13.27 o
   7   5   1     2463.44     2381.62     43.88 o
  -6   6   1       35.32       34.48      7.20 o
  -5   6   1     8456.87     8287.56    189.61 o
  -4   6   1        5.72       12.19      3.06 o
  -3   6   1    12962.48    12811.52    300.35 o
  -2   6   1      100.07      104.21      6.15 o
  -1   6   1     7047.40     6603.22    448.23 o
   0   6   1        8.58       14.38      7.53 o
   1   6   1     1509.24     1489.07     22.60 o
   2   6   1     2200.60     2103.57     55.66 o
   3   6   1      171.62      180.07      9.00 o
   4   6   1      122.22      111.51      5.82 o
   5   6   1     2054.78     2029.03     52.77 o
   6   6   1      184.87      173.79     11.62 o
  -5   7   1       83.17       91.66     12.08 o
  -4   7   1      443.47      419.28     15.46 o
  -3   7   1      921.81      956.13     26.27 o
  -2   7   1        6.58        5.30      5.67 o
  -1   7   1     6693.28     6384.68    233.51 o
   0   7   1       46.21       48.76      3.42 o
   1   7   1    11372.83    10878.96    221.41 o
   2   7   1       32.95       28.57      5.94 o
   3   7   1    10191.62    10238.53     70.57 o
   4   7   1       13.51       10.82      6.36 o
   5   7   1     6624.66     6602.66    162.85 o
  -5   8   1     4250.93     4354.38    253.00 o
  -4   8   1       32.19       37.56      9.77 o
  -3   8   1     2529.93     2635.33     63.78 o
  -2   8   1      310.39      301.48     27.50 o
  -1   8   1     3667.77     3531.10    123.57 o
   0   8   1     1008.88      951.04     31.54 o
   1   8   1      785.44      782.14     19.54 o
   2   8   1      379.11      365.53     14.42 o
   3   8   1       97.56      111.08      5.98 o
   4   8   1      633.01      668.72     21.40 o
   5   8   1     2032.15     2066.58    121.47 o
  -4   9   1      692.26      700.48     42.92 o
  -3   9   1       84.12       96.74      6.11 o
  -2   9   1      763.22      754.43     21.76 o
  -1   9   1     1577.82     1493.26     59.97 o
   0   9   1      179.52      177.60     10.04 o
   1   9   1     3040.81     2981.50     51.61 o
   2   9   1        3.39       10.26      7.00 o
   3   9   1     3013.77     3187.32     50.17 o
   4   9   1      115.68      121.41      6.89 o
  -2  10   1      460.40      470.15     18.75 o
  -1  10   1     1069.41     1107.84     71.52 o
   0  10   1      657.49      703.82     21.41 o
   1  10   1      272.88      265.58     13.53 o
   2  10   1     2768.82     2766.44    107.60 o
  -6   0   2     9670.24     9943.02    240.18 o
  -4   0   2     3237.92     3211.88     25.24 o
  -2   0   2        6.46       22.12      1.47 o
   0   0   2     6969.13     6717.07     22.76 o
   2   0   2     9205.26     8647.55     54.22 o
   4   0   2    30134.14    30567.38    124.25 o
   6   0   2    12698.27    12553.33     82.96 o
  -7   1   2      399.35      409.86      9.86 o
  -6   1   2     4419.29     4551.93     48.81 o
  -5   1   2        5.08        6.33      2.08 o
  -4   1   2    11660.83    11940.43     44.96 o
  -3   1   2        0.07        3.27      1.99 o
  -2   1   2    17496.11    17459.89    187.39 o
  -1   1   2        0.50       11.73      1.11 o
   0   1   2    30056.97    29440.96     77.90 o
   1   1   2      189.40      175.78      3.50 o
   2   1   2     8247.78     8908.75    121.37 o
   3   1   2      462.58      473.47      6.59 o
   4   1   2     1800.55     1776.20     15.00 o
   5   1   2      276.95      292.39     10.01 o
   6   1   2      380.03      382.02      8.71 o
   7   1   2      753.87      726.42     12.82 o
  -7   2   2      194.11      188.40      9.75 o
  -6   2   2     4828.45     4829.08     59.56 o
  -5   2   2       16.65       27.94      2.31 o
  -4   2   2     2411.45     2355.84     22.75 o
  -3   2   2     1553.26     1515.81     16.29 o
  -2   2   2       25.75       33.15      3.11 o
  -1   2   2     1404.84     1728.52     28.19 o
   0   2   2     3179.01     3047.92     50.56 o
   1   2   2      316.57      247.28     11.24 o
   2   2   2     9010.24     9779.17     48.18 o
   3   2   2      174.63      179.74      7.97 o
   4   2   2    11550.17    11576.56    149.05 o
   5   2   2        7.49        4.93      6.24 o
   6   2   2     6996.25     6924.35     49.61 o
   7   2   2      614.91      632.83     21.30 o
  -7   3   2     1224.81     1182.14     23.92 o
  -6   3   2     1136.30     1129.68     20.95 o
  -5   3   2       69.32       72.09     11.19 o
  -4   3   2     6033.46     6017.60     38.00 o
  -3   3   2       21.37       25.44      7.09 o
  -2   3   2    13424.64    13629.89    162.95 o
  -1   3   2       27.04       22.10      1.65 o
   0   3   2     8179.22     7873.25    271.31 o
   1   3   2      779.49      732.93     13.83 o
   2   3   2     5651.11     6231.94    190.83 o
   3   3   2     1678.67     1710.24     28.97 o
   4   3   2      277.86      306.29     16.05 o
   5   3   2     1291.60     1286.82     20.58 o
   6   3   2      148.64      142.09      7.61 o
   7   3   2     1841.91     1728.94     28.98 o
  -7   4   2      251.21      243.42     21.54 o
  -6   4   2      653.91      628.87     29.62 o
  -5   4   2      762.04      765.59     25.88 o
  -4   4   2      985.28      934.80     24.86 o
  -3   4   2     2145.78     2108.67     23.90 o
  -2   4   2       32.09       34.72      4.15 o
  -1   4   2     1709.70     1487.60     64.84 o
   0   4   2      439.92      426.79     17.58 o
   1   4   2     1895.45     1746.32     81.17 o
   2   4   2     4793.76     5208.81     40.06 o
   3   4   2      558.45      559.07     20.72 o
   4   4   2      482.07      496.72     37.84 o
   5   4   2       14.44       14.45      9.12 o
   6   4   2     1320.37     1344.54     24.70 o
   7   4   2      172.90      174.86      9.69 o
  -6   5   2       50.96       48.47      3.88 o
  -5   5   2      534.93      548.04     28.56 o
  -4   5   2      997.81      973.91     18.35 o
  -3   5   2       86.53       80.23      4.33 o
  -2   5   2     2922.34     2941.32     55.75 o
  -1   5   2       91.06       87.45      4.81 o
   0   5   2      724.15      723.84     27.64 o
   1   5   2      404.42      390.04     11.62 o
   2   5   2      915.82      976.12     19.81 o
   3   5   2      645.99      703.44     29.72 o
   4   5   2       10.32       20.26     16.56 o
   5   5   2      719.89      735.26     20.61 o
   6   5   2       70.48       69.72      4.40 o
  -6   6   2      272.66      261.41     23.17 o
  -5   6   2      559.82      526.77     35.78 o
  -4   6   2      280.12      297.73     11.47 o
  -3   6   2      195.56      203.91     16.29 o
  -2   6   2        5.99        7.79      5.07 o
  -1   6   2     3213.10     2973.21    211.74 o
   0   6   2      157.59      145.71     14.91 o
   1   6   2      563.09      557.96     24.34 o
   2   6   2      847.01      831.30     29.67 o
   3   6   2      117.54      114.25     15.10 o
   4   6   2      377.73      390.72     15.53 o
   5   6   2       14.12       18.26      4.57 o
   6   6   2      414.15      390.97     17.34 o
  -5   7   2      135.64      150.07     11.66 o
  -4   7   2      231.06      235.07     11.60 o
  -3   7   2       22.56       24.78      3.23 o
  -2   7   2      325.83      315.90     12.70 o
  -1   7   2        4.02        8.78      6.81 o
   0   7   2      629.89      630.88     16.82 o
   1   7   2        3.34        8.74      3.53 o
   2   7   2       85.87       88.16      5.58 o
   3   7   2        0.23       16.23      6.25 o
   4   7   2       11.56        6.70     16.71 o
   5   7   2        0.03       15.46     15.60 o
  -4   8   2      192.52      187.08     10.97 o
  -3   8   2      361.18      370.07     15.82 o
  -2   8   2        1.69        6.15      7.95 o
  -1   8   2       63.40       73.48      4.15 o
   0   8   2      293.95      291.60     13.44 o
   1   8   2      232.93      234.78     11.82 o
   2   8   2      297.43      304.10     13.31 o
   3   8   2       96.10      101.89      5.40 o
   4   8   2     2353.58     2484.86     45.15 o
  -3   9   2       11.97       16.72      8.06 o
  -2   9   2     1412.82     1375.87     56.69 o
  -1   9   2       41.85       47.64      5.09 o
   0   9   2     2451.58     2405.58     36.60 o
   1   9   2      147.64      152.49      8.97 o
   2   9   2      734.10      708.88     21.63 o
   3   9   2      280.34      308.13     15.80 o
  -1  10   2     1660.98     1706.68     85.40 o
   0  10   2      449.83      439.06     27.07 o
   1  10   2      518.08      513.33     19.65 o
  -7   0   3      123.09      127.31      7.59 o
  -5   0   3       85.14       79.84      5.44 o
  -3   0   3       18.80       24.93      4.56 o
  -1   0   3     1389.34     1418.49     56.56 o
   1   0   3     1841.18     2019.39     16.05 o
   3   0   3       33.93       35.27      2.05 o
   5   0   3       50.95       53.37      4.40 o
   7   0   3        2.59       -4.68      8.35 o
  -7   1   3      766.90      783.43     17.11 o
  -6   1   3       38.71       42.48      2.21 o
  -5   1   3     2314.87     2272.79     36.13 o
  -4   1   3       15.29       18.11      1.66 o
  -3   1   3      173.52      177.09      6.41 o
  -2   1   3      318.88      316.59      5.29 o
  -1   1   3      105.93      105.42      3.17 o
   0   1   3     2537.61     2680.40     25.21 o
   1   1   3       20.26       25.63      1.12 o
   2   1   3      366.94      372.57      6.24 o
   3   1   3      144.34      159.85      5.31 o
   4   1   3      831.27      800.57     10.27 o
   5   1   3      527.18      527.86      9.36 o
   6   1   3        1.85        4.37      3.85 o
   7   1   3      339.51      343.74     11.92 o
  -7   2   3       73.07       77.95      4.28 o
  -6   2   3      426.84      441.22     33.92 o
  -5   2   3      157.69      161.40     19.06 o
  -4   2   3        1.53        3.57      2.33 o
  -3   2   3     1268.54     1278.40     17.16 o
  -2   2   3      187.38      178.21     10.93 o
  -1   2   3     3337.07     3355.69     94.88 o
   0   2   3       42.20       46.88      2.38 o
   1   2   3     2940.99     2961.08     43.86 o
   2   2   3      159.06      155.41     18.94 o
   3   2   3     2176.53     2455.34     29.26 o
   4   2   3     2413.05     2415.77     42.98 o
   5   2   3      690.88      687.39     33.66 o
   6   2   3      156.15      144.03      8.19 o
   7   2   3       34.22       38.64     10.22 o
  -7   3   3     2150.65     2132.45     33.43 o
  -6   3   3       54.09       52.99      3.73 o
  -5   3   3     2318.24     2330.40     28.16 o
  -4   3   3      118.58      110.72      5.90 o
  -3   3   3     4307.41     4318.01     60.65 o
  -2   3   3      995.40      961.74     14.01 o
  -1   3   3     1074.76     1036.64     13.78 o
   0   3   3     4659.38     4582.02    151.32 o
   1   3   3       40.27       48.59      2.85 o
   2   3   3     1334.49     1381.47     73.18 o
   3   3   3     1776.40     1907.88     27.53 o
   4   3   3     1582.11     1565.16     24.04 o
   5   3   3     3036.81     2953.98     35.90 o
   6   3   3       10.34       11.32      8.94 o
   7   3   3     3246.63     3074.45     52.34 o
  -6   4   3      652.65      662.05     20.72 o
  -5   4   3      311.75      316.79     22.91 o
  -4   4   3      551.89      553.47     13.43 o
  -3   4   3     6036.80     5941.83     40.00 o
  -2   4   3      510.87      498.95     11.47 o
  -1   4   3     8175.69     7813.00    171.70 o
   0   4   3       60.01       68.46      3.48 o
   1   4   3    23686.39    23046.54    837.56 o
   2   4   3      125.49      121.37      7.05 o
   3   4   3    10632.26    11549.10    126.22 o
   4   4   3      725.07      758.54     18.83 o
   5   4   3     2644.91     2621.75     53.25 o
   6   4   3      501.64      517.50     35.97 o
  -6   5   3        2.87        1.95     10.19 o
  -5   5   3     4948.68     4838.59     84.18 o
  -4   5   3      134.55      136.02      7.21 o
  -3   5   3     8318.01     8215.32     58.44 o
  -2   5   3      258.07      260.46      9.52 o
  -1   5   3     2431.75     2319.41     41.29 o
   0   5   3       79.17       80.70      4.40 o
   1   5   3       14.93       22.68      2.98 o
   2   5   3      431.16      423.59     33.51 o
   3   5   3     3159.06     3380.65     39.39 o
   4   5   3        7.31        1.37      6.85 o
   5   5   3     5918.72     6040.90    158.91 o
   6   5   3       26.47       21.72      8.03 o
  -5   6   3      401.52      416.57     21.65 o
  -4   6   3      390.56      392.10     13.65 o
  -3   6   3     4398.58     4303.06     46.43 o
  -2   6   3       40.63       42.62      6.03 o
  -1   6   3     9499.84     9050.35    532.03 o
   0   6   3        0.05       -3.00      5.24 o
   1   6   3    14261.79    13241.11    580.80 o
   2   6   3        1.31        3.68      5.78 o
   3   6   3     7999.67     8386.95     83.70 o
   4   6   3      230.46      265.70     13.69 o
   5   6   3     2333.40     2419.86    134.23 o
  -5   7   3     6828.72     6680.02    163.38 o
  -4   7   3        1.67       -1.80      6.78 o
  -3   7   3     4295.61     4254.64     44.24 o
  -2   7   3       39.53       33.68      3.79 o
  -1   7   3     1588.74     1493.53    113.30 o
   0   7   3      614.99      559.95     19.11 o
   1   7   3       12.19        9.07      7.04 o
   2   7   3       67.45       69.32      4.10 o
   3   7   3     1830.53     1893.13     46.30 o
   4   7   3      300.63      327.23     23.98 o
   5   7   3     4204.04     4177.09    230.88 o
  -4   8   3      295.18      341.15     14.64 o
  -3   8   3     1483.67     1547.28     51.60 o
  -2   8   3      311.00      283.80     14.34 o
  -1   8   3     5590.72     5463.58    483.54 o
   0   8   3       45.58       48.43      9.07 o
   1   8   3     2899.60     2883.14    174.54 o
   2   8   3       52.47       48.90      4.28 o
   3   8   3     2625.87     2678.35     74.06 o
   4   8   3      527.88      530.90     22.58 o
  -3   9   3      845.66      874.00     25.86 o
  -2   9   3      502.61      505.23     63.23 o
  -1   9   3      308.12      313.91     15.31 o
   0   9   3      635.36      651.32     20.79 o
   1   9   3       34.41       46.67      7.74 o
   2   9   3      848.29      877.47     31.23 o
   3   9   3      516.98      537.85     21.17 o
  -6   0   4    10142.77    10060.11    351.44 o
  -4   0   4    15160.99    15210.96    276.55 o
  -2   0   4    27727.59    28407.84    320.08 o
   0   0   4    15247.77    15245.31     51.01 o
   2   0   4     1646.95     1728.40     18.73 o
   4   0   4      353.94      352.23     17.63 o
   6   0   4     1284.29     1227.46     35.35 o
  -7   1   4      113.33      111.04      4.59 o
  -6   1   4     3003.98     3044.30     73.32 o
  -5   1   4      267.23      259.94      7.41 o
  -4   1   4      221.72      219.52      7.21 o
  -3   1   4     1893.34     1954.42     25.21 o
  -2   1   4     2726.71     2782.28     30.44 o
  -1   1   4      156.19      153.84      4.17 o
   0   1   4    13024.90    13164.31     48.41 o
   1   1   4      200.91      200.13      4.80 o
   2   1   4    12581.91    12784.92    226.79 o
   3   1   4        7.57       13.53      2.13 o
   4   1   4    13060.82    13354.12     50.05 o
   5   1   4       18.24       22.13      3.54 o
   6   1   4     3603.89     3402.28     43.65 o
  -6   2   4     4217.53     4234.99    146.42 o
  -5   2   4       85.59       86.69      7.01 o
  -4   2   4     8301.02     8131.35    203.64 o
  -3   2   4      135.36      129.85      7.00 o
  -2   2   4    10446.44    10461.70     64.64 o
  -1   2   4      238.88      211.94      7.22 o
   0   2   4     5872.25     5910.55     92.76 o
   1   2   4     3212.48     3221.34     28.57 o
   2   2   4      822.75      837.04     32.93 o
   3   2   4       68.97       79.23      9.36 o
   4   2   4      268.40      287.13     20.34 o
   5   2   4       79.08       84.58      5.29 o
   6   2   4     1815.42     1704.89     28.40 o
  -6   3   4      516.02      488.41     38.63 o
  -5   3   4      982.40      987.87     47.95 o
  -4   3   4        2.58        0.38      4.41 o
  -3   3   4     3997.55     3928.99     57.49 o
  -2   3   4      662.45      664.28     15.11 o
  -1   3   4      782.73      750.19     13.32 o
   0   3   4     2998.84     2960.03    102.15 o
   1   3   4      467.56      466.73     10.93 o
   2   3   4     7511.04     7632.48    374.86 o
   3   3   4       31.61       30.20      3.50 o
   4   3   4     4264.53     4456.39    143.71 o
   5   3   4      157.22      159.36      8.82 o
   6   3   4     3333.15     3168.43    109.37 o
  -6   4   4      246.81      239.07     13.17 o
  -5   4   4       90.41       86.66      6.79 o
  -4   4   4     1622.34     1604.81     88.08 o
  -3   4   4       68.98       67.87      3.61 o
  -2   4   4      419.86      422.67     12.37 o
  -1   4   4      699.15      656.49     43.54 o
   0   4   4      389.64      413.85     11.00 o
   1   4   4     1895.15     1819.94     71.24 o
   2   4   4      194.70      190.28      9.73 o
   3   4   4     1179.74     1280.31     25.20 o
   4   4   4       63.78       71.00      7.36 o
   5   4   4      802.00      843.36     22.66 o
   6   4   4     1536.65     1509.61     36.98 o
  -5   5   4      380.32      362.44     14.36 o
  -4   5   4        3.35        4.58      5.32 o
  -3   5   4      125.44      138.82     12.13 o
  -2   5   4       45.14       44.86      3.75 o
  -1   5   4      598.45      556.52     16.53 o
   0   5   4      198.47      217.17     19.93 o
   1   5   4       85.07       83.50      5.18 o
   2   5   4     1601.28     1562.49    116.17 o
   3   5   4        0.04        5.63      6.11 o
   4   5   4      590.65      655.42     21.00 o
   5   5   4      131.93      138.46      9.16 o
  -5   6   4        6.63        7.72      6.40 o
  -4   6   4      540.81      555.76     17.26 o
  -3   6   4        5.58        6.85      4.81 o
  -2   6   4      372.63      366.67     13.08 o
  -1   6   4      146.56      141.29      7.49 o
   0   6   4      361.78      351.10     12.90 o
   1   6   4        3.04        5.88     10.66 o
   2   6   4      132.72      119.49     13.48 o
   3   6   4      848.44      832.94     22.75 o
   4   6   4        1.35        4.98     10.89 o
   5   6   4      525.44      536.33     34.79 o
  -4   7   4       30.13       34.07      4.10 o
  -3   7   4      333.75      318.86     13.78 o
  -2   7   4       71.20       69.52      5.65 o
  -1   7   4       37.10       32.60     12.84 o
   0   7   4      371.76      389.82     21.16 o
   1   7   4        1.83        7.56      5.92 o
   2   7   4      304.83      309.44     17.27 o
   3   7   4       67.52       84.75      5.45 o
   4   7   4      542.63      594.97     21.43 o
  -3   8   4       42.91       47.26      4.41 o
  -2   8   4     2151.69     2124.34    125.45 o
  -1   8   4      157.53      166.41     10.56 o
   0   8   4     1102.14     1125.36     78.79 o
   1   8   4      478.87      502.04     66.98 o
   2   8   4      118.85      122.62      6.62 o
   3   8   4      109.86      109.73      7.35 o
  -1   9   4      191.65      200.07      9.96 o
   0   9   4     1494.42     1403.31     31.33 o
   1   9   4       12.12       24.85      8.49 o
  -5   0   5      151.02      165.32     14.02 o
  -3   0   5       79.30       76.82      4.17 o
  -1   0   5        3.96        1.02      4.19 o
   1   0   5       80.51       74.54      4.11 o
   3   0   5     1874.42     1817.51     65.58 o
   5   0   5      303.34      266.49     11.64 o
  -6   1   5      478.36      498.73     11.63 o
  -5   1   5      218.23      226.03      9.34 o
  -4   1   5        1.69        0.18      3.31 o
  -3   1   5      437.27      449.31      8.73 o
  -2   1   5       15.54       17.48      1.99 o
  -1   1   5     3297.18     3275.12     22.69 o
   0   1   5       46.22       44.12      2.56 o
   1   1   5      829.62      804.91     10.06 o
   2   1   5        5.75       12.24      3.35 o
   3   1   5      699.81      725.20     11.00 o
   4   1   5      331.67      349.10      9.66 o
   5   1   5        2.63        3.82      4.86 o
   6   1   5       32.36       32.16      6.10 o
  -6   2   5      383.67      402.54     15.18 o
  -5   2   5      973.64      975.06     53.12 o
  -4   2   5       84.11       90.26      4.80 o
  -3   2   5      457.16      481.09     12.80 o
  -2   2   5      719.49      729.46     14.84 o
  -1   2   5        0.79       -0.34      7.99 o
   0   2   5        2.09        9.23      4.00 o
   1   2   5      486.89      494.87     11.68 o
   2   2   5       27.89       23.53      8.27 o
   3   2   5     1567.08     1534.28     59.36 o
   4   2   5       23.18       31.27     10.67 o
   5   2   5     1477.08     1504.53     31.33 o
   6   2   5        8.05        5.73     15.28 o
  -5   3   5     1047.56      995.40     74.29 o
  -4   3   5       43.56       45.92      3.22 o
  -3   3   5     3603.89     3606.94     34.99 o
  -2   3   5       17.68       12.57      4.79 o
  -1   3   5     2499.83     2518.30     56.00 o
   0   3   5      194.38      200.52      9.98 o
   1   3   5     3710.87     3670.61     33.01 o
   2   3   5      177.64      185.98      9.08 o
   3   3   5      947.86      989.12     21.18 o
   4   3   5     1006.98     1024.84     46.82 o
   5   3   5       95.56      100.55      6.11 o
  -5   4   5     3464.89     3322.41    186.14 o
  -4   4   5      548.39      529.69     15.88 o
  -3   4   5     1353.42     1325.13     22.92 o
  -2   4   5     1024.83     1051.55     19.44 o
  -1   4   5        0.89        1.28      7.83 o
   0   4   5      682.10      699.01     15.23 o
   1   4   5     1756.03     1796.75     43.41 o
   2   4   5      397.79      405.06     19.99 o
   3   4   5     2088.95     2104.20     52.40 o
   4   4   5      130.09      143.63      8.40 o
   5   4   5     5238.53     5486.52     94.31 o
  -5   5   5     2530.97     2529.77    193.70 o
  -4   5   5      112.50      120.88      6.72 o
  -3   5   5     7615.32     7709.33    119.76 o
  -2   5   5       11.65        6.05      5.95 o
  -1   5   5     5790.75     5794.55    124.76 o
   0   5   5       50.70       48.02      3.35 o
   1   5   5     7630.78     7290.97    282.66 o
   2   5   5      328.69      354.56     31.59 o
   3   5   5     2250.40     2221.44     94.83 o
   4   5   5      134.68      154.06      8.37 o
   5   5   5      386.68      422.07     20.70 o
  -4   6   5      160.64      158.43     14.17 o
  -3   6   5     1119.84     1131.51     23.94 o
  -2   6   5       27.73       31.10      5.44 o
  -1   6   5       18.02       14.91      6.34 o
   0   6   5      475.93      458.81     15.09 o
   1   6   5     1878.17     1812.15     68.45 o
   2   6   5      417.78      381.23     50.87 o
   3   6   5     4066.18     4053.81    119.47 o
   4   6   5       22.58       31.25      9.37 o
  -3   7   5     5061.30     5025.19    159.53 o
  -2   7   5       22.82       22.84      3.81 o
  -1   7   5     8770.48     8452.87    365.20 o
   0   7   5       33.44       28.12      5.09 o
   1   7   5     5727.72     5411.87    322.38 o
   2   7   5        0.52        6.96     10.76 o
   3   7   5     2722.25     2725.96     60.31 o
  -1   8   5       16.55       21.93     16.63 o
   0   8   5      350.23      394.46     36.28 o
   1   8   5      835.20      820.87     37.67 o
  -4   0   6      569.76      600.03     31.78 o
  -2   0   6     6426.18     6499.10    143.50 o
   0   0   6     9797.27    10133.05     54.73 o
   2   0   6    14060.25    13837.84    325.28 o
   4   0   6    10269.40     9815.03     97.02 o
  -5   1   6       46.20       53.12      3.43 o
  -4   1   6     4395.67     4289.39     91.40 o
  -3   1   6      113.22      121.81      7.33 o
  -2   1   6     5197.47     5249.89     29.72 o
  -1   1   6       25.91       24.90      2.60 o
   0   1   6     1353.01     1356.06     23.04 o
   1   1   6      973.94      959.48     16.74 o
   2   1   6       70.21       81.06      2.97 o
   3   1   6      193.85      187.12      6.64 o
   4   1   6     3066.34     3004.42     25.85 o
   5   1   6      285.67      268.81     10.37 o
  -5   2   6      140.72      153.72      8.84 o
  -4   2   6      545.26      546.91     19.58 o
  -3   2   6       80.54       72.58      4.51 o
  -2   2   6     3408.20     3514.86     35.15 o
  -1   2   6        0.76        0.62      4.09 o
   0   2   6     6511.98     6497.98    164.29 o
   1   2   6        5.00        8.09      4.64 o
   2   2   6     7122.99     7104.28    221.49 o
   3   2   6      103.07      113.70      6.69 o
   4   2   6     4139.20     4025.07     45.44 o
   5   2   6     1221.01     1167.81     32.34 o
  -4   3   6     4462.05     4486.39    123.36 o
  -3   3   6      385.24      377.97     16.02 o
  -2   3   6     2036.13     2061.84     29.68 o
  -1   3   6      342.89      357.05     11.71 o
   0   3   6      463.11      434.41     12.86 o
   1   3   6     2420.94     2389.04     29.46 o
   2   3   6       66.21       69.99      3.92 o
   3   3   6      810.37      781.80     26.75 o
   4   3   6      607.81      607.95     19.98 o
  -4   4   6      306.74      292.03     21.92 o
  -3   4   6      570.73      571.13     16.72 o
  -2   4   6      607.56      619.90     16.85 o
  -1   4   6      269.15      274.51     11.05 o
   0   4   6     2100.39     2078.78     48.87 o
   1   4   6       21.62       22.36      3.62 o
   2   4   6      991.89     1007.25     35.93 o
   3   4   6       95.38      102.79      5.71 o
   4   4   6      186.69      203.21     47.38 o
  -3   5   6      100.54      114.37     15.01 o
  -2   5   6      284.46      273.13     13.32 o
  -1   5   6      597.26      621.39     18.42 o
   0   5   6       36.29       38.65      3.52 o
   1   5   6      178.83      189.57     23.13 o
   2   5   6       65.54       64.32      4.46 o
   3   5   6      408.90      383.90     27.08 o
  -2   6   6      228.00      236.68     12.95 o
  -1   6   6      289.56      286.82     13.37 o
   0   6   6      584.74      608.14     18.79 o
   1   6   6       32.23       32.29      5.03 o
   2   6   6      348.81      314.99     25.39 o
  -1   7   6       48.72       53.67      4.61 o
   0   7   6       33.96       36.76     12.08 o
   1   7   6      181.19      166.81     11.19 o
  -3   0   7      125.66      132.70      7.14 o
  -1   0   7       93.78       97.93      5.46 o
   1   0   7       30.00       34.13      2.92 o
   3   0   7        3.58       14.03      4.81 o
  -4   1   7       56.23       61.24      2.95 o
  -3   1   7        5.95        4.94      4.33 o
  -2   1   7      772.51      778.92     13.35 o
  -1   1   7      171.91      171.55      6.36 o
   0   1   7      162.71      171.86      7.89 o
   1   1   7       80.55       75.41      3.33 o
   2   1   7       37.98       40.97      2.47 o
   3   1   7      965.80      939.55     15.09 o
   4   1   7       12.71       13.69      4.48 o
  -3   2   7     1307.09     1345.11     48.85 o
  -2   2   7      180.02      157.06      8.23 o
  -1   2   7     1236.75     1224.73     23.02 o
   0   2   7      295.53      303.83     11.63 o
   1   2   7      603.98      641.37     16.81 o
   2   2   7     1003.53      992.08     21.64 o
   3   2   7       96.23       94.77      5.68 o
  -3   3   7       18.27       23.48     13.32 o
  -2   3   7     1692.99     1749.50     28.88 o
  -1   3   7      405.10      412.93     14.57 o
   0   3   7      446.92      449.59     14.40 o
   1   3   7     2543.22     2553.00     33.92 o
   2   3   7       86.02       83.92      6.25 o
   3   3   7     1887.38     1820.41     45.06 o
  -2   4   7       60.24       62.27      4.38 o
  -1   4   7     5124.08     5031.81     48.66 o
   0   4   7      320.75      266.71     13.21 o
   1   4   7     3472.05     3360.53     40.86 o
   2   4   7      679.24      670.41     26.69 o
  -1   5   7      833.22      807.52     88.95 o
   0   5   7       54.99       52.18      4.27 o
   1   5   7     4986.47     4770.12    121.68 o
   0   0   8       12.68       23.26      7.64 o
  -1   1   8        4.09       11.91      4.53 o
   0   1   8     4564.40     4450.39     57.08 o
   1   1   8       84.65       76.90      7.25 o
 
